# Supplementary material for: Daphnia magna Multigeneration Exposure to Carbendazim: Gene Transcription Responses
Source: Toxics. 2023 Nov 10;11(11):918. doi: 10.3390/toxics11110918 (PMC10674461; doi:10.3390/toxics11110918)
Supplement: Supplementary file 1 [file toxics-11-00918-s001.zip]

Archive with 3 entries (3 files):
- Figures S_art5_proof_revised.pdf
- Table S1_art5.pdf
- Table S2_art5.pdf
